# Supplementary material for: Role of Breast Cancer Risk Estimation Models to Identify Women Eligible for Genetic Testing and Risk-Reducing Surgery
Source: Biomedicines. 2024 Mar 22;12(4):714. doi: 10.3390/biomedicines12040714 (PMC11048717; doi:10.3390/biomedicines12040714)
Supplement: Supplementary file 1 [file biomedicines-12-00714-s001.zip]

Archive with 1 entries (1 files):
- biomedicines-2914767-SI.pdf
